# Supplementary material for: Mitochondria in precision medicine; linking bioenergetics and metabolomics in platelets
Source: Redox Biol. 2019 Mar 10;22:101165. doi: 10.1016/j.redox.2019.101165 (PMC6436140; doi:10.1016/j.redox.2019.101165)
Supplement: Multimedia component 1 [file mmc1.xlsx]

## Sheet: Sheet1
Supplementary Table 1: Table of Identified Pathways in KEGG Mapper using Metabolites according to xMS Annotator
#	hsa pathway number	Kegg Pathway	Hits
1	hsa01100	Metabolic pathways	119
2	hsa00590	Arachidonic acid metabolism	24
3	hsa01040	Biosynthesis of unsaturated fatty acids	14
4	hsa00230	Purine metabolism	13
5	hsa00591	Linoleic acid metabolism	13
6	hsa04080	Neuroactive ligandreceptor interaction	13
7	hsa02010	ABC transporters	12
8	hsa04750	Inflammatory mediator regulation of TRP channels	12
9	hsa01230	Biosynthesis of amino acids	11
10	hsa04726	Serotonergic synapse	11
11	hsa00440	Phosphonate and phosphinate metabolism	10
12	hsa01210	2-Oxocarboxylic acid metabolism	10
13	hsa00520	Amino sugar and nucleotide sugar metabolism	9
14	hsa00630	Glyoxylate and dicarboxylate metabolism	9
15	hsa01200	Carbon metabolism	9
16	hsa00053	Ascorbate and aldarate metabolism	8
17	hsa00240	Pyrimidine metabolism	8
18	hsa00760	Nicotinate and nicotinamide metabolism	8
19	hsa04270	Vascular smooth muscle contraction	8
20	hsa04742	Taste transduction	8
21	hsa00020	TCA Cycle	7
22	hsa00061	Fatty acid biosynthesis	7
23	hsa00360	Phenylalanine metabolism	7
24	hsa00650	Butanoate metabolism	7
25	hsa04611	Platelet activation	7
26	hsa04976	Bile secretion	7
27	hsa05230	Central carbon metabolism in cancer	7
28	hsa00030	Pentose phosphate pathway	6
29	hsa00140	Steroid hormone biosynthesis	6
30	hsa00250	Alanine, aspartate and glutamate metabolism	6
31	hsa00340	Histidine metabolism	6
32	hsa00592	alpha-Linolenic acid metabolism	6
33	hsa04922	Glucagon signaling pathway	6
34	hsa00040	Pentose and glucuronate interconversions	5
35	hsa00330	Arginine and proline metabolism	5
36	hsa00350	Tyrosine metabolism	5
37	hsa00430	Taurine and hypotaurine metabolism	5
38	hsa00564	Glycerophospholipid metabolism	5
39	hsa00750	Vitamin B6 metabolism	5
40	hsa04024	cAMP signaling pathway	5
41	hsa04066	HIF-1 signaling pathway	5
42	hsa04913	Ovarian steroidogenesis	5
43	hsa04924	Renin secretion	5
44	hsa04977	Vitamin digestion and absorption	5
45	hsa00270	Cysteine and methionine metabolism	4
46	hsa00524	Neomycin, kanamycin and gentamicin biosynthesis	4
47	hsa00730	Thiamine metabolism	4
48	hsa00770	Pantothenate and CoA biosynthesis	4
49	hsa00982	Drug metabolism -cytochrome P450	4
50	hsa04152	AMPK signaling pathway	4
51	hsa04216	Ferroptosis	4
52	hsa04714	Thermogenesis	4
53	hsa04911	Insulin secretion	4
54	hsa04918	Thyroid hormone synthesis	4
55	hsa04923	Regulation of lipolysis in adipocytes	4
56	hsa04925	Aldosterone synthesis and secretion	4
57	hsa04931	Insulin resistance	4
58	hsa05204	Chemical carcinogenesis	4
The pathways in the above table were generated using xMSannotator: An R Package for Network-Based Annotation of High-Resolution Metabolomics Data.
