# Supplementary material for: Mitochondria in precision medicine; linking bioenergetics and metabolomics in platelets
Source: Redox Biol. 2019 Mar 10;22:101165. doi: 10.1016/j.redox.2019.101165 (PMC6436140; doi:10.1016/j.redox.2019.101165)
Supplement: Multimedia component 2 [file mmc2.xlsx]

## Sheet: Sheet1
Supplemental Table 2: Selected metabolites perturbed in relation to Oligomycin treatment. Fold Change of Baseline represents the ratio of average peak intensity of the mass spectral feature.
No	m/z	RT (s)	chemical_ID	Annotation Score	Formula	Name	Adduct	P value	Fold Change	Confirmation
1	327.233	225.7	C06429	2	C22H32O2	Docosahexaenoate	M-H	0.00125	2.11773	*
2	287.223	215.9	C08285	3	C16H32O4	Dihydroxyhexadecanoic acid	M-H	9.59e-06	0.565119
3	89.0244	26.6	C00256	2	C3H6O3	Lactate	M-H	7.96e-05	0.311844
4	203.002	38.9	HMDB60013	2	C7H8O5S	Methoxycatechol-sulphate	M-H	0.000387	0.619663
5	223.17	176.2	HMDB00560	2	C14H24O2	Tetradecadienoic acid	M-H	0.00245	1.41318
6	241.217	238.4	C16537	2	C15H30O2	Pentadecanoic acid	M-H	3.67e-08	0.435086
7	249.186	188.4	LMFA01030869	2	C16H26O2	Hexadecatrienoic acid	M-H	0.00384	1.36591
8	274.104	25.7	C05283	2	C10H17N3O6	Glutamyl-glutamine	M-H	0.000435	0.51908
9	295.134	98.7	C10285	2	C19H20O3	Prenylresveratrol	M-H	0.00167	0.508222
10	329.248	233.5	C16513	2	C22H34O2	Docosapentaenoic acid	M-H	0.0037	1.67988
11	331.264	252.8	C16527	2	C22H36O2	Docosatetraenoic acid	M-H	0.00328	1.56177
12	334.152	192.9	C16427	2	C15H21N5O4	Isopentenyl adenosine	M-H	0.00119	0.541142
13	403.155	182.6	C10511	2	C25H24O5	Osajin	M-H	0.0045	0.537706
14	453.197	233.6	HMDB39214	2	C19H34O12	Butyl-hydroxybutyrate arabinosyl-glucoside	M-H	1.08e-05	2.45124
15	467.942	34.4	HMDB60640	2	C8H14N3O12P3S	Lamivudine-triphosphate	M-H	0.00143	1.24822
16	477.198	231.8	C17429	2	C21H34O12	Kanokoside	M-H	0.00234	1.48203
17	738.508	279.5	HMDB09580	2	C41H74NO8P	PE	M-H	0.00146	0.498238
18	748.531	274.2	HMDB11452	2	C43H76NO7P	PE	M-H	0.00424	0.399224
19	789.519	237.5	C11311	2	C45H74O11	Oligomycin	M-H	9.35e-10	0.123136
20	841.506	228.2	LMGP04010839	2	C48H75O10P	Docosahexaenoyl-Eicosatetraenoyl-glycero-phospho-glycerol	M-H	0.000558	0.344236
21	851.563	259.2	LMGP06010943	2	C44H85O13P	Hexadecanoyl-Nonadecanoyl-glycero-3-phospho-myo-inositol	M-H	5.7e-11	0.182048
22	852.615	270	LMGP03020068	2	C48H88NO9P	Eicosyl-Docosatetraenoyl-glycero-phosphoserine	M-H	0.00264	1.47425
23	856.607	256.6	LMGP03010773	2	C47H88NO10P	Docosadienoyl-Nonadecanoyl-glycero-phosphoserine	M-H	0.0013	1.52769
24	903.506	225.9	LMGP06010364	2	C49H77O13P	Octadecatrienoyl-Docosahexaenoyl-glycero-phospho-myo-inositol.	M-H	5.44e-07	0.282342
25	146.983	28.5	C06451	0	C2H7O4P	Hydroxyethylphosphonate	M+Na-2H	7.65e-05	0.289788
26	157.012	25.7	C01620	0	C4H8O5	Threonate	M+Na-2H	2.63e-07	0.330917
27	171.028	27.4	C00121	0	C5H10O5	Ribose	M+Na-2H	0.000204	0.239777
28	275.107	26.1	C15049	0	C19H18O3	Butyl-hydroxybenzoyl-benzofuran	M-H2O-H	5.68e-05	0.477569
29	345.175	200.3	C09274	0	C20H26N2O	Tabernanthine	M+Cl	0.00363	1.30322
30	349.144	163.5	C15145	0	C22H24O5	Acetyl-oxyphenyl-hexanone	M-H2O-H	0.00154	0.553268
31	373.144	174.7	HMDB30655	0	C24H24O5	Calabaxanthone	M-H2O-H	0.00409	0.562806
32	380.149	206.1	C16710	0	C22H25NO6	Formyldemecolcine	M-H2O-H	0.00563	1.61711
*confirmed by coelution with authentic standard and accurate mass match
