# Supplementary material for: Mitochondria in precision medicine; linking bioenergetics and metabolomics in platelets
Source: Redox Biol. 2019 Mar 10;22:101165. doi: 10.1016/j.redox.2019.101165 (PMC6436140; doi:10.1016/j.redox.2019.101165)
Supplement: Multimedia component 3 [file mmc3.xlsx]

## Sheet: Sheet1
Supplemental Table 3: The annotated metabolites enriched in 3 pathways affected by Oligo were analyzed by mumichog pathway analysis software.
No	m/z	RT (s)	KEGG ID	Annotation Score	Formula	Name	Adduct Form	P value	Metabolic Pathway
1	287.223	215.9	C06424	0	C14H28O2	Tetradecanoic acid	M+CH3COO[-]	9.59e-06	De novo fatty acid
2	343.285	276	C01530	0	C18H36O2	Octadecanoic acid	M+CH3COO[-]	0.0332	De novo fatty acid
3	376.278	243.9	C08281	0	C22H44O2	Docosanoic acid	M+K-2H[-]	0.0333	De novo fatty acid
4	199.17	266	C02679	3	C12H24O2	Dodecanoic acid	M-H[-]	0.0232	De novo fatty acid
5	327.233	185.6	C06429	3	C22H32O2	Docosahexaenoic acid	M-H[-]	0.736	De novo fatty acid
6	328.234	225.7	C06429	3	C22H32O2	Docosahexaenoic acid	M(C13)-H[-]	0.00125	De novo fatty acid
7	87.0087	213.3	C00022	2	C3H4O3	Pyruvate	M-H[-]	0.00158	Glycolysis and Gluconeogenesis
8	134.018	33.3	C00149	0	C4H6O5	Malate	M(C13)-H[-]	0.0123	Glycolysis and Gluconeogenesis
9	250.072	75.7	C01136	0	C10H19NO2S2	Acetyldihydrolipoamide	M(S34)-H[-]	0.0283	Glycolysis and Gluconeogenesis
10	204.054	207.7	C00248	0	C8H15NOS2	Lipoamide	M-H[-]	0.0256	Glycolysis and Gluconeogenesis
11	89.0244	39.9	C00186	2	C3H6O3	Lactate	M-H[-]	0.0202	Glycolysis and Gluconeogenesis
12	90.0277	26.6	C00186	2	C3H6O3	Lactate	M(C13)-H[-]	7.96e-05	Glycolysis and Gluconeogenesis
13	87.0087	26.1	C00022	2	C3H4O3	Pyruvate	M-H[-]	3.74e-05	Pyrimidine
14	133.034	35.2	C00049	0	C4H7NO4	Aspartate	M(C13)-H[-]	0.00954	Pyrimidine
15	448.003	49.7	C00206	0	C10H15N5O9P2	dADP	M+Cl37[-]	0.0206	Pyrimidine
16	146.983	28.5	C00380	0	C4H5N3O	Cytosine	M+K-2H[-]	7.65e-05	Pyrimidine
17	183.005	54.4	C01103	0	C10H13N2O11P	Orotidine 5'-phosphate	M-2H[2-]	0.02	Pyrimidine
18	124.016	38.5	C03557	0	C2H8NO3P	Aminoethyl-phosphonate	M-H[-]	0.033	Pyrimidine
19	133.052	23.8	C01801	0	C5H10O4	Deoxyribose	M-H[-]	0.000444	Pyrimidine
20	128.035	27.6	C00025	0	C5H9NO4	Glutamate	M-H2O-H[-]	0.0248	Pyrimidine
21	305.018	32.8	C00105	0	C9H13N2O9P	UMP	M-H2O-H[-]	0.016	Pyrimidine
