# Supplementary material for: Mitochondria in precision medicine; linking bioenergetics and metabolomics in platelets
Source: Redox Biol. 2019 Mar 10;22:101165. doi: 10.1016/j.redox.2019.101165 (PMC6436140; doi:10.1016/j.redox.2019.101165)
Supplement: Multimedia component 4 [file mmc4.xlsx]

## Sheet: Sheet1
Supplemental Table 4: Selected metabolites differentially expressed between Groups 1 and 2 at Baseline. Fold change of Groups 2/1 represents the ratio of average peak intensity of the mass spectral feature.
No	m/z	RT (s)	chemical_ID	Annotation Score	Formula	Name	Adduct	P value	Fold Change	Confirmation
1	346.056	41	C00020	3	C10H14N5O7P	AMP	M-H	0.00242	3.1	*
2	347.039	44.8	C00130	3	C10H13N4O8P	IMP	M-H	0.00102	4.79	*
3	362.05	49.6	C00144	2	C10H14N5O8P	GMP	M-H	0.00547	4.18
4	134.047	229.1	C00147	2	C5H5N5	Adenine	M-H	0.000681	10.69
5	175.988	45.9	C00346	0	C2H8NO4P	Phosphoethanolamine	M+Cl	7.41e-08	179.67
6	274.104	25.7	C05283	2	C10H17N3O6	Gamma-Glutamyl Glutamine	M-H	0.00509	0.48
7	363.217	235.3	C05470	2	C21H32O5	Tetrahydrocortisone	M-H	0.00672	2.91
8	355.25	200.2	C06475	2	C20H36O5	Prostaglandin F1	M-H	0.00329	0.21
9	355.204	180.5	C06497	2	C21H28N2O3	WIN 52084	M-H	0.00132	6.06
10	209.067	20.8	C08236	2	C7H14O7	Mannoheptulose	M-H	0.000466	0.2
11	475.197	180.4	C11132	2	C25H32O9	Methoxyestrone glucuronide	M-H	0.00146	0.21
12	374.112	175	C11797	0	C22H20FN3OS	Tifluadom	M-H2O-H	0.00569	0.44
13	301.166	212.6	C13870	2	C15H26O6	Glycerol tributyrate	M-H	0.00734	0.4
14	210.924	57.5	C13964	0	C3H5O4PCa	Calcium phosphomycin	M+Cl	0.00193	139.5
15	282.971	33	C14404	0	C10H10Cl2O3	Dichlorophenoxy-butyric acid	M+Cl	0.00145	0.1
16	163.113	195.1	C14697	2	C11H16O	Isopentylphenol	M-H	0.00705	0.78
17	202.988	64.1	C14702	0	C6H4N2O4	Dinitrobenzene	M+Cl	0.000875	0.12
18	419.328	273.1	C17873	0	C24H48O3	Hydroxytetracosanoic acid	M+Cl	0.0034	0.27
19	347.059	42.6	C19413	2	C17H14ClFN2O3	Doxefazepam	M-H	0.00539	3.76
20	311.223	142.3	C19618	2	C18H32O4	Octadec-ene-dioic acid	M-H	0.00142	0.34
21	215.056	29.1	C20582	2	C9H12O6	Homo-aconitate	M-H	0.00188	0.23
22	245.14	88.3	HMDB00413	2	C12H22O5	Hydroxydodecanedioic acid	M-H	0.00566	0.51
23	883.537	251.8	HMDB09804	2	C47H81O13P	PI	M-H	0.00643	2.4
24	434.266	176.9	HMDB11473	0	C21H44NO7P	LysoPE	M-H2O-H	0.00266	0.44
25	445.199	178.5	HMDB14420	2	C24H26N6O3	Olmesartan	M-H	0.000478	0.11
26	483.299	187.4	HMDB29341	2	C27H40N4O4	Ceanothine D	M-H	0.00154	0.26
27	435.272	171	HMDB29949	2	C20H40N2O8	Pangamic acid	M-H	0.00197	0.43
28	287.188	152.4	HMDB31885	2	C15H28O5	Hydroxypentadecanedioic acid	M-H	5.44e-05	0.18
29	702.241	204.3	HMDB32859	0	C34H43NO16	Aquifoliunine EII	M-H2O-H	0.000541	0.28
30	301.203	171.7	HMDB37830	2	C16H30O5	Hydroxyhexadecanedioic acid	M-H	4.39e-06	0.08
31	749.502	175.4	HMDB38064	2	C46H70O8	Dicaffeoyloctacosanediol	M-H	0.000546	0.24
32	111.009	39.5	HMDB39437	2	C5H4O3	Dihydroxy-cyclopentadien-one	M-H	0.00299	0.51
33	420.092	175.2	HMDB39526	0	C20H17F2N3O3	Sarafloxacin	M+Cl	0.00108	0.4
34	404.31	272.5	HMDB60145	0	C29H43O2	Tocotrienoxyl radical	M-H2O-H	0.00757	0.47
35	161.009	31.9	HMDB60466	2	C5H6O6	Hydroxy-oxoglutarate	M-H	0.00327	0.35
36	271.191	197	LMFA01170021	2	C15H28O4	Pentadecanedioic acid	M-H	0.00546	2.54
37	339.254	233.7	LMFA03010068	2	C20H36O4	Dihydroxy-prostaenoic acid	M-H	0.00389	3.27
38	795.504	175.3	LMGP06010044	2	C40H77O13P	Tridecanoyl-octadecanoyl-glycero-phospho-myo-inositol	M-H	0.0047	0.29
39	420.25	176.7	LMSP02050014	3	C20H40NO6P	Acetyl-sphing-enine-phosphate	M-H	0.000869	0.46
*confirmed by coelution with authentic standard and accurate mass match
