# Supplementary material for: Mitochondria in precision medicine; linking bioenergetics and metabolomics in platelets
Source: Redox Biol. 2019 Mar 10;22:101165. doi: 10.1016/j.redox.2019.101165 (PMC6436140; doi:10.1016/j.redox.2019.101165)
Supplement: Multimedia component 5 [file mmc5.xlsx]

## Sheet: Sheet1
Supplemental Table 5: The annotated metabolites enriched in 12 pathways between the Baseline groups were analyzed by mumichog pathway analysis software.
No	m/z	RT (s)	KEGG ID	Annotation Score	Formula	Name	Adduct Form	P value	Metabolic Pathway	Confirmed
1	346.056	41	C00020	3	C10H14N5O7P	AMP	M-H[-]	0.00242	De novo fatty acid	*
2	347.059	42.6	C00020	2	C10H14N5O7P	AMP	M(C13)-H[-]	0.00539	De novo fatty acid
3	382.031	48.5	C00020	0	C10H14N5O7P	AMP	M+Cl[-]	6.9e-07	De novo fatty acid
4	339.208	244.3	C00219	0	C20H32O2	Arachidonate	M+Cl[-]	0.00859	De novo fatty acid
5	163.113	195.1	C06429	0	C22H32O2	Docosahexaenoic acid	M-2H[2-]	0.00705	De novo fatty acid
6	376.278	243.9	C08281	0	C22H44O2	Docosanoic acid	M+K-2H[-]	0.00559	De novo fatty acid
7	339.254	233.7	C01595	0	C18H32O2	Linoleate	M+CH3COO[-]	0.00389	De novo fatty acid
8	321.238	283.8	C01530	0	C18H36O2	Octadecanoic acid	M+Cl37[-]	0.0288	De novo fatty acid
9	317.225	253.1	C00712	0	C18H34O2	Oleic acid	M+Cl[-]	0.0251	De novo fatty acid
10	319.222	255.5	C00712	0	C18H34O2	Oleic acid	M+Cl37[-]	0.0187	De novo fatty acid
11	291.209	249.5	C00249	0	C16H32O2	Palmitate	M+Cl[-]	0.028	De novo fatty acid
12	355.204	180.5	C14748	0	C20H32O3	20-HETE	M+Cl[-]	0.00132	Glycerophospholipid
13	96.9869	48.7	C00033	0	C2H4O2	Acetate	M+Cl37[-]	0.0223	Glycerophospholipid
14	339.208	244.3	C00219	0	C20H32O2	Arachidonate	M+Cl[-]	0.00859	Glycerophospholipid
15	105.019	25.2	C00258	2	C3H6O4	Glycerate	M-H[-]	0.0134	Glycerophospholipid
16	339.254	233.7	C01595	0	C18H32O2	Linoleate	M+CH3COO[-]	0.00389	Glycerophospholipid
17	175.988	45.9	C00346	0	C2H8NO4P	Phosphoethanolamine	M+Cl[-]	7.41e-08	Glycerophospholipid
18	96.9869	48.7	C00033	0	C2H4O2	Acetate	M+Cl37[-]	0.0223	Glycolysis and Gluconeogenesis
19	346.056	41	C00020	3	C10H14N5O7P	AMP	M-H[-]	0.00242	Glycolysis and Gluconeogenesis	*
20	347.059	42.6	C00020	2	C10H14N5O7P	AMP	M(C13)-H[-]	0.00539	Glycolysis and Gluconeogenesis
21	382.031	48.5	C00020	0	C10H14N5O7P	AMP	M+Cl[-]	6.9e-07	Glycolysis and Gluconeogenesis
22	89.0244	39.9	C00186	2	C3H6O3	Lactate	M-H[-]	0.025	Glycolysis and Gluconeogenesis
23	90.0277	26.6	C00186	2	C3H6O3	Lactate	M(C13)-H[-]	0.00489	Glycolysis and Gluconeogenesis
24	125.001	43.7	C00186	0	C3H6O3	Lactate	M+Cl[-]	0.0152	Glycolysis and Gluconeogenesis
25	226.996	30.8	C00074	0	C3H5O6P	Phosphoenolpyruvate	M+CH3COO[-]	0.0407	Glycolysis and Gluconeogenesis
26	161.009	31.9	C00026	0	C5H6O5	alpha-Ketoglutaric acid	M-H+O[-]	0.00327	Histidine
27	346.056	41	C00020	3	C10H14N5O7P	AMP	M-H[-]	0.00242	Histidine	*
28	347.059	42.6	C00020	2	C10H14N5O7P	AMP	M(C13)-H[-]	0.00539	Histidine
29	382.031	48.5	C00020	0	C10H14N5O7P	AMP	M+Cl[-]	6.9e-07	Histidine
30	148.041	52.6	C00025	0	C5H9NO4	Glutamate	M(Cl37)-H[-]	0.05	Histidine
31	137.036	60.4	C00785	2	C6H6N2O2	Urocanate	M-H[-]	0.0427	Histidine	*
32	96.9869	48.7	C00033	0	C2H4O2	Acetate	M+Cl37[-]	0.0223	Methionine and cysteine
33	426.01	30	C00224	2	C10H14N5O10PS	Adenylyl sulfate	M-H[-]	0.0427	Methionine and cysteine
34	161.009	31.9	C00026	0	C5H6O5	alpha-Ketoglutaric acid	M-H+O[-]	0.00327	Methionine and cysteine
35	346.056	41	C00020	3	C10H14N5O7P	AMP	M-H[-]	0.00242	Methionine and cysteine	*
36	347.059	42.6	C00020	2	C10H14N5O7P	AMP	M(C13)-H[-]	0.00539	Methionine and cysteine
37	382.031	48.5	C00020	0	C10H14N5O7P	AMP	M+Cl[-]	6.9e-07	Methionine and cysteine
38	204.944	29.1	C00506	0	C3H7NO5S	Cysteate	M+K-2H[-]	0.00555	Methionine and cysteine
39	146.983	28.5	C05522	0	C4H5N3O	Cytosine	M+K-2H[-]	0.0161	Methionine and cysteine
40	148.041	52.6	C00302	0	C5H9NO4	Glutamate	M(Cl37)-H[-]	0.05	Methionine and cysteine
41	196.975	54.3	C05527	0	C3H4O5S	Sulfinylpyruvate	M+HCOO[-]	0.0143	Methionine and cysteine
42	295.032	29.7	C04376	0	C8H15N2O9P	5'-Phosphoribosyl-formylglycinamide	M-H2O-H[-]	0.00326	Purine
43	134.047	229.1	C00147	2	C5H5N5	Adenine	M-H[-]	0.000681	Purine
44	346.056	41	C00020	3	C10H14N5O7P	AMP	M-H[-]	0.00242	Purine	*
45	347.059	42.6	C00020	2	C10H14N5O7P	AMP	M(C13)-H[-]	0.00539	Purine
46	382.031	48.5	C00020	0	C10H14N5O7P	AMP	M+Cl[-]	6.9e-07	Purine
47	271.07	27.3	C00559	0	C10H13N5O3	Deoxyadenosine	M+Na-2H[-]	0.0351	Purine
48	148.041	52.6	C00025	0	C5H9NO4	Glutamate	M(Cl37)-H[-]	0.05	Purine
49	127.051	29.3	C00064	0	C5H10N2O3	Glutamine	M-H2O-H[-]	0.0309	Purine
50	362.05	49.6	C00144	2	C10H14N5O8P	GMP	M-H[-]	0.00547	Purine	*
51	347.039	44.8	C00130	2	C10H13N4O8P	IMP	M-H[-]	0.00102	Purine
52	267.072	38.6	C00294	2	C10H12N4O5	Inosine	M-H[-]	0.0401	Purine	*
53	226.996	30.8	C00074	0	C3H5O6P	Phosphoenolpyruvate	M+CH3COO[-]	0.0407	Purine
54	209.067	20.8	C00121	0	C5H10O5	Ribose	M+CH3COO[-]	0.000466	Purine
55	96.9869	48.7	C00033	0	C2H4O2	Acetate	M+Cl37[-]	0.0223	TCA cycle
56	161.009	31.9	C00026	0	C5H6O5	alpha-Ketoglutaric acid	M-H+O[-]	0.00327	TCA cycle
57	174.013	34.8	C00417	2	C6H6O6	cis-Aconitate	M(C13)-H[-]	0.000892	TCA cycle
58	226.996	30.8	C00074	0	C3H5O6P	Phosphoenolpyruvate	M+CH3COO[-]	0.0407	TCA cycle
59	99.0087	28	C00042	0	C4H6O4	Succinate	M-H2O-H[-]	0.0472	TCA cycle
60	161.009	31.9	C00026	0	C5H6O5	alpha-Ketoglutaric acid	M-H+O[-]	0.00327	Tryptophan
61	346.056	41	C00020	3	C10H14N5O7P	AMP	M-H[-]	0.00242	Tryptophan	*
62	347.059	42.6	C00020	2	C10H14N5O7P	AMP	M(C13)-H[-]	0.00539	Tryptophan
63	382.031	48.5	C00020	0	C10H14N5O7P	AMP	M+Cl[-]	6.9e-07	Tryptophan
64	180.03	60.9	C05653	0	C8H7NO3	Formylanthranilate	M-H+O[-]	0.045	Tryptophan
65	148.041	52.6	C00025	0	C5H9NO4	Glutamate	M(Cl37)-H[-]	0.05	Tryptophan
66	239.067	78.1	C03227	0	C10H12N4O5	Hydroxy-L-kynurenine	M-H+O[-]	0.0389	Tryptophan
67	174.056	41.4	C00954	3	C10H9NO2	Indoleacetate	M-H[-]	0.0233	Tryptophan	*
68	203.083	29.1	C00525	3	C11H12N2O2	Tryptophan	M-H[-]	0.034	Tryptophan
69	96.9869	48.7	C00033	0	C2H4O2	Acetate	M+Cl37[-]	0.0223	Urea cycle/amino group
70	223.111	34.6	C00788	0	C9H13NO3	Adrenaline	M+ACN-H[-]	0.0393	Urea cycle/amino group
71	161.009	31.9	C00026	0	C5H6O5	alpha-Ketoglutaric acid	M-H+O[-]	0.00327	Urea cycle/amino group
72	271.07	27.3	C05198	0	C10H13N5O3	Deoxyadenosine	M+Na-2H[-]	0.0351	Urea cycle/amino group
73	148.041	52.6	C00025	0	C5H9NO4	Glutamate	M(Cl37)-H[-]	0.05	Urea cycle/amino group
74	171.066	39.2	C03711	0	C9H13NO	Methylphenylethanolamine	M+Na-2H[-]	0.0421	Urea cycle/amino group
75	161.009	31.9	C00026	0	C5H6O5	alpha-Ketoglutaric acid	M-H+O[-]	0.00327	Valine, leucine and isoleucine
76	346.056	41	C00020	3	C10H14N5O7P	AMP	M-H[-]	0.00242	Valine, leucine and isoleucine	*
77	347.059	42.6	C00020	2	C10H14N5O7P	AMP	M(C13)-H[-]	0.00539	Valine, leucine and isoleucine
78	382.031	48.5	C00020	0	C10H14N5O7P	AMP	M+Cl[-]	6.9e-07	Valine, leucine and isoleucine
79	148.041	52.6	C00025	0	C5H9NO4	Glutamate	M(Cl37)-H[-]	0.05	Valine, leucine and isoleucine
80	175.061	25	C00671	0	C6H10O3	Methyl-oxopentanoate	M+HCOO[-]	0.0128	Valine, leucine and isoleucine
81	99.0087	28	C00042	0	C4H6O4	Succinate	M-H2O-H[-]	0.0472	Valine, leucine and isoleucine
82	346.056	41	C00020	3	C10H14N5O7P	AMP	M-H[-]	0.00242	Vitamin B3	*
83	347.059	42.6	C00020	2	C10H14N5O7P	AMP	M(C13)-H[-]	0.00539	Vitamin B3
84	382.031	48.5	C00020	0	C10H14N5O7P	AMP	M+Cl[-]	6.9e-07	Vitamin B3
85	148.041	52.6	C00025	0	C5H9NO4	Glutamate	M(Cl37)-H[-]	0.05	Vitamin B3
86	127.051	29.3	C00064	0	C5H10N2O3	Glutamine	M-H2O-H[-]	0.0309	Vitamin B3
87	142.998	31.2	C00253	0	C6H5NO2	Nicotinate	M+Na-2H[-]	0.0376	Vitamin B3
88	417.322	270.3	CE2201	0	C27H44O3	Dihydroxyvitamin D3	M(Cl37)-H[-]	0.00964	Vitamin D3
89	436.274	196.2	C01561	0	C27H44O3	Hydroxyvitamin D3	M+K-2H[-]	0.0364	Vitamin D3
90	404.31	272.5	C05443	0	C27H44O	Vitamin D3	M+Na-2H[-]	0.00757	Vitamin D3
91	346.056	41	C00020	3	C10H14N5O7P	AMP	M-H[-]	0.00242	Vitamin E	*
92	347.059	42.6	C00020	2	C10H14N5O7P	AMP	M(C13)-H[-]	0.00539	Vitamin E
93	382.031	48.5	C00020	0	C10H14N5O7P	AMP	M+Cl[-]	6.9e-07	Vitamin E
94	340.141	26.5	CE5723	0	C26H42O4	Carboxy-chromanol	M+Cl[-]	0.019	Vitamin E
95	374.243	180.8	CE5719	0	C26H42O4	Carboxy-chromanol	M-H[-]	0.00156	Vitamin E
96	375.247	175.2	CE5719	0	C26H42O4	Carboxy-chromanol	M(C13)-H[-]	0.000514	Vitamin E
97	390.24	189	CE5719	0	C26H42O4	Carboxy-chromanol	M-H+O[-]	0.00381	Vitamin E
98	420.25	176.7	CE5719	0	C26H42O4	Carboxy-chromanol	M+HCOO[-]	0.000869	Vitamin E
99	434.266	176.9	CE5856	0	C26H42O4	Carboxy-chromanol	M+HCOO[-]	0.00266	Vitamin E
100	439.273	185.9	CE5846	0	C29H42O4	Carboxy-tocotrienol	M+ACN-H[-]	0.00526	Vitamin E
*confirmed by coelution with authentic standard and accurate mass match
