# Supplementary material for: Mitochondria in precision medicine; linking bioenergetics and metabolomics in platelets
Source: Redox Biol. 2019 Mar 10;22:101165. doi: 10.1016/j.redox.2019.101165 (PMC6436140; doi:10.1016/j.redox.2019.101165)
Supplement: Multimedia component 6 [file mmc6.xlsx]

## Sheet: Sheet1
Supplemental Table 6: Selected Metabolites Associated with Bioenergetic Parameters
No	m/z	RT (s)	chemical_ID	Annotation Score	Formula	Name	Adduct	Classification	Sub-Classification	Basal	AL	PL	Maximal	RC	NM
1	317.212	171.4	C02645	2	C20H30O3	Leukotriene A4	M-H	Eicosanoid	Leukotriene	0	0	0	-0.585	-0.5631	0
2	339.254	233.7	LMFA03010113	2	C20H36O4	Tetrahydroxy-prostadiene	M-H	Eicosanoid	Prostaglandin	0	0	0	-0.6494	-0.705	0
3	261.028	25.9	HMDB01904	0	C9H10N2O5	Nitrotyrosine	M+Cl	Amino-acid	Oxidative Damage	0	0	0	0	0.6471	0
4	179.056	28.1	C00031	3	C6H12O6	Glucose	M-H	Carbohydrate	Sugar	-0.5653	0	0	0	0	0
5	563.505	256	HMDB55983	0	C36H70O5	DG	M-H2O-H	Fatty Acid	Diglyceride	0	0	0	0	-0.6496	0
6	455.294	271.4	LMFA08020129	2	C27H40N2O4	N-docosahexaenoyl glutamine	M-H	Fatty Acid	Fatty Acyl	0	0	-0.5697	0	0.6455	0
7	559.471	249.5	LMFA07010014	2	C36H64O4	Mayolene-18	M-H	Fatty Acid	Fatty Acyl	0	0	0	-0.6641	-0.7227	0
8	213.15	129.2	C02367	2	C12H22O3	Oxododecanoate	M-H	Fatty Acid	Fatty Acyl	0	0	0	-0.5603	0	0
9	349.275	224.8	HMDB31126	2	C22H38O3	Dimethyl-pentyl-furanundecanoic acid	M-H	Fatty Acid	Furan	0	0	0	0	-0.6328	0
10	279.233	238.4	C01595	2	C18H32O2	Linoleate	M-H	Fatty Acid	PUFA	0	0	0	-0.5731	-0.6669	0
11	184.073	29.2	HMDB34912	3	C7H11N3O3	N-Dihydro-methyl-oxo-H-imidazol-yl-alanine	M-H	Natural Product	Alanine Derivative	0	0.6009	0	0.7037	0	0
12	513.302	280.5	HMDB39150	2	C34H42O4	Flavidulol C	M-H	Natural Product	Anisoles	0	0	0	0	0.5601	0
13	294.885	23.7	HMDB39460	0	C6H10S6	Di-propenyl hexasulfide	M+Na-2H	Natural Product	Antioxidant	0	0	0	0.5652	0	0
14	430.2	248.6	C17485	0	C27H31NO5	Ignavine	M-H2O-H	Natural Product	Diterpenoid	0	0.5718	0	0.6847	0	0
15	347.259	200.6	HMDB35477	2	C22H36O3	Tridecyl phloretate	M-H	Natural Product	Fatty Alchohol Ester	0	0	0	0	-0.6245	0
16	525.303	181	LMPK12120107	0	C35H44O5	Digeranyl-tetrahydroxychalcone	M-H2O-H	Natural Product	Flavanoid	0	0	0	-0.6145	-0.575	0
17	425.135	194.9	HMDB30785	3	C25H24O5	Mammeigin	M+Na-2H	Natural Product	Flavanoid	0	0.5606	0	0.6069	0	0
18	591.391	205.7	HMDB39054	2	C34H56O8	Tuberoside	M-H	Natural Product	Glycoside	0	0	0	-0.593	0	0
19	473.171	196.7	HMDB40613	0	C26H30O6	Kanzonol G	M+Cl	Natural Product	Isoflavone	0	0.5886	0	0.6645	0	0
20	281.118	86.1	HMDB37278	2	C18H18O3	Isoeugenol phenylacetate	M-H	Natural Product	Phenol Ester	0	0	0	0.5929	0.5668	0
21	329.261	257.4	LMPR0104010025	0	C20H38O	Tetramethyl-hexadecenal	M+Cl	Natural Product	Terpine	0	0	0	0	-0.6672	0
22	840.585	263	LMGP03020089	0	C44H88NO9P	PS	M+Cl	Phospholipids	Glycerophosphoserine	-0.5848	0	0	0	0	0
23	492.308	271.1	HMDB10383	2	C24H48NO7P	LysoPC	M-H	Phospholipids	Phosphatidylcholines	0.5659	0	0	0	0	0
24	502.294	207.8	HMDB11516	2	C25H46NO7P	LysoPE	M-H	Phospholipids	Phosphatidylethanolamine	0	-0.5877	0	-0.7899	-0.6849	0
25	376.224	232.8	LMGP01060027	0	C18H38NO6P	PC	M-H2O-H	Phospholipids	Phosphocholines	0	0	0	0	-0.6953	0
26	279.147	235.5	C01255	2	C12H24N2O3	Aminohexanoyl-aminohexanoate	M+Cl	Xenobiotic	Bacterial Product	0	0	0	0	-0.5883	0
27	415.182	230.8	C18416	0	C20H32N2O3S	Carbosulfan	M+Cl	Xenobiotic	Carbamate	0	0	0	0.5786	0	0
28	373.205	220.6	C17004	0	C22H33ClN2O2	Kalihinol A	M-H2O-H	Xenobiotic	Diterpenoid	0	0	0	-0.6793	-0.7996	0
29	567.35	193.8	HMDB38474	0	C30H58O4S2	Dilauryl thiodipropionate	M+Na-2H	Xenobiotic	Food Preservative	-0.6726	-0.6981	0	-0.6554	0	0
30	217.03	27.6	C19230	0	C6H14O4S	Diisopropyl sulfate	M+Cl	Xenobiotic	Industrial Chemical	-0.5727	0	0	0	0	0
31	599.322	177.2	C11970	2	C34H48O9	Oxoavermectin aglycone	M-H	Xenobiotic	Macrolide	0	0	0	-0.587	0	0
32	138.971	57	C14179	2	C2H4O5S	Sulfoacetate	M-H	Xenobiotic	Microbial Product	0.6405	0.6437	0	0.5606	0	0
33	268.097	191.2	C15122	2	C16H15NO3	alpha-(p-Methoxyphenyl)-6-methyl-2-pyridineacrylic acid	M-H	Xenobiotic	Monocarboxylic Acid	-0.6964	0	-0.6484	0	0	-0.6172
34	254.145	249.7	C18537	2	C11H21N5S	Dimethametryn	M-H	Xenobiotic	Pesticide	0.09	0	0	0	-0.6153	0
35	225.062	29.1	C11262	0	C8H12N4O5	Azacitidine	M-H2O-H	Xenobiotic	Pharmaceutical	-0.6016	0	0	0	0	0
36	321.235	180.2	HMDB15498	2	C22H30N2	Aprindine	M-H	Xenobiotic	Pharmaceutical	0	0	0	0	-0.6257	0
37	401.236	229	C06847	0	C24H34N2O	Bepridil	M+Cl	Xenobiotic	Pharmaceutical	0	0	0	-0.5787	-0.6732	0
38	465.123	281	HMDB42022	0	C20H29ClN2O5S	Tamsulosin hydrochloride	M+Na-2H	Xenobiotic	Pharmaceutical	0	0	0	0.5926	0	0
39	327.145	256	HMDB39385	2	C16H24O7	Hydroxy-isopropylbenzyl alcohol glucoside	M-H	Xenobiotic	Plant Metabolite	0	0	0	0	-0.5867	0
40	249.022	36.8	C14216	2	C12H10O4S	Bisphenol S	M-H	Xenobiotic	Plasticizer	0	0	0	0.6346	0.6085	0
41	305.018	32.8	C02355	2	C9H11N2O8P	Cyclic UMP	M-H	Xenobiotic	Pyrimidine	0.5721	0	0	0	0	0
42	515.298	267.2	C16874	0	C28H46O7	Makisterone A	M+Na-2H	Xenobiotic	Steroid	0	0	0	0.6414	0.6336	0
43	386.959	39.1	Unknown	Unknown	Unknown	Unknown	Unknown	Unknown	Unknown	0.593	0	0	0	0	0
44	268.878	59.9	Unknown	Unknown	Unknown	Unknown	Unknown	Unknown	Unknown	-0.6279	-0.7058	0	-0.7746	0	0
45	300.932	51.4	Unknown	Unknown	Unknown	Unknown	Unknown	Unknown	Unknown	0	-0.5694	0	0	0	0
46	224.913	49.4	Unknown	Unknown	Unknown	Unknown	Unknown	Unknown	Unknown	-0.6341	-0.6066	0	0	0	0
47	564.509	255.7	Unknown	Unknown	Unknown	Unknown	Unknown	Unknown	Unknown	0	0	0	0	-0.5629	0
48	234.93	144.7	Unknown	Unknown	Unknown	Unknown	Unknown	Unknown	Unknown	0	0	0	0	0.5979	0
49	538.49	254.6	Unknown	Unknown	Unknown	Unknown	Unknown	Unknown	Unknown	0	0	0	-0.5786	-0.6856	0
50	346.246	190.1	Unknown	Unknown	Unknown	Unknown	Unknown	Unknown	Unknown	0	0	0	0	-0.6428	0
51	634.524	32.9	Unknown	Unknown	Unknown	Unknown	Unknown	Unknown	Unknown	0	-0.5636	0	-0.6206	0	0
52	392.748	29	Unknown	Unknown	Unknown	Unknown	Unknown	Unknown	Unknown	0	0	0	-0.5676	0	0
53	342.273	241.2	Unknown	Unknown	Unknown	Unknown	Unknown	Unknown	Unknown	0	0	0	0	-0.5936	0
54	454.299	265.8	Unknown	Unknown	Unknown	Unknown	Unknown	Unknown	Unknown	0	0	0	0.5974	0.6178	0
55	308.267	262.6	Unknown	Unknown	Unknown	Unknown	Unknown	Unknown	Unknown	0	0	0	-0.6397	-0.7295	0
56	522.283	170.5	Unknown	Unknown	Unknown	Unknown	Unknown	Unknown	Unknown	0	-0.6427	0	-0.8565	-0.7368	0
57	338.991	40.3	Unknown	Unknown	Unknown	Unknown	Unknown	Unknown	Unknown	0	-0.5681	0	-0.5737	0	0
58	322.914	39	Unknown	Unknown	Unknown	Unknown	Unknown	Unknown	Unknown	-0.6101	-0.5857	0	0	0	0
59	417.014	48.4	Unknown	Unknown	Unknown	Unknown	Unknown	Unknown	Unknown	0	0	0	-0.6075	0	0
60	253.291	225.9	Unknown	Unknown	Unknown	Unknown	Unknown	Unknown	Unknown	-0.5722	0	0	0	0	0
61	130.539	214.6	Unknown	Unknown	Unknown	Unknown	Unknown	Unknown	Unknown	0.6008	0.5606	0	0	0	0
62	114.556	269.6	Unknown	Unknown	Unknown	Unknown	Unknown	Unknown	Unknown	0	0.6115	0	0.6691	0	0
63	385.961	39.3	Unknown	Unknown	Unknown	Unknown	Unknown	Unknown	Unknown	0	0	0	0.6259	0	0
64	319.223	177.9	Unknown	Unknown	Unknown	Unknown	Unknown	Unknown	Unknown	0.5947	0	0	0	0	0
65	303.136	231.2	Unknown	Unknown	Unknown	Unknown	Unknown	Unknown	Unknown	0	0	0	-0.6765	0	0
66	302.22	216.3	Unknown	Unknown	Unknown	Unknown	Unknown	Unknown	Unknown	0	0	0	-0.6542	-0.676	0
67	482.907	29.8	Unknown	Unknown	Unknown	Unknown	Unknown	Unknown	Unknown	0	0	0	0.6172	0	0
68	396.278	248.4	Unknown	Unknown	Unknown	Unknown	Unknown	Unknown	Unknown	0	0	-0.563	0	0	0
69	244.138	75	Unknown	Unknown	Unknown	Unknown	Unknown	Unknown	Unknown	0	0	0	-0.6448	0	0
70	661.516	247.9	Unknown	Unknown	Unknown	Unknown	Unknown	Unknown	Unknown	0	0	0	0	0.5661	0
71	524.277	195.3	Unknown	Unknown	Unknown	Unknown	Unknown	Unknown	Unknown	0	0	0	-0.6037	0	0
72	282.957	33.5	Unknown	Unknown	Unknown	Unknown	Unknown	Unknown	Unknown	-0.5634	0	0	0	0	0
73	473.935	42.3	Unknown	Unknown	Unknown	Unknown	Unknown	Unknown	Unknown	0.6906	0.7418	0	0.748	0	0
74	295.032	29.7	Unknown	Unknown	Unknown	Unknown	Unknown	Unknown	Unknown	0	0	0	0	-0.5991	0
75	840.327	48.5	Unknown	Unknown	Unknown	Unknown	Unknown	Unknown	Unknown	0	0	0	0.5629	0	0
76	395.142	191.7	Unknown	Unknown	Unknown	Unknown	Unknown	Unknown	Unknown	0	0	-0.6745	0	0.5608	-0.6161
77	453.071	193	Unknown	Unknown	Unknown	Unknown	Unknown	Unknown	Unknown	0	0.5894	0	0.6412	0	0
78	342.511	56	Unknown	Unknown	Unknown	Unknown	Unknown	Unknown	Unknown	0	0	0	-0.6085	0	0
79	280.15	233.6	Unknown	Unknown	Unknown	Unknown	Unknown	Unknown	Unknown	0	0	0	-0.6815	-0.6543	0
80	303.329	231.2	Unknown	Unknown	Unknown	Unknown	Unknown	Unknown	Unknown	0	0	0	-0.6206	0	0
81	793.504	238.6	Unknown	Unknown	Unknown	Unknown	Unknown	Unknown	Unknown	0	-0.5826	0	-0.7011	0	0
82	476.278	201.6	Unknown	Unknown	Unknown	Unknown	Unknown	Unknown	Unknown	0	0	0	-0.6489	0	0
83	279.317	235.3	Unknown	Unknown	Unknown	Unknown	Unknown	Unknown	Unknown	0	0	0	0	-0.6659	0
84	262.85	28.3	Unknown	Unknown	Unknown	Unknown	Unknown	Unknown	Unknown	0	0	0	0.6244	0	0
85	98.9643	43.5	Unknown	Unknown	Unknown	Unknown	Unknown	Unknown	Unknown	-0.5652	-0.576	0	0	0	0
86	476.711	33.4	Unknown	Unknown	Unknown	Unknown	Unknown	Unknown	Unknown	-0.6617	-0.6135	0	0	0	0
87	136.946	71.5	Unknown	Unknown	Unknown	Unknown	Unknown	Unknown	Unknown	0	0.5806	0	0.5943	0	0
88	688.834	31.3	Unknown	Unknown	Unknown	Unknown	Unknown	Unknown	Unknown	0.5637	0.6366	0	0.7043	0	0
89	168.991	57.3	Unknown	Unknown	Unknown	Unknown	Unknown	Unknown	Unknown	0	-0.5855	0	-0.575	0	0
90	468.678	32.8	Unknown	Unknown	Unknown	Unknown	Unknown	Unknown	Unknown	0	-0.5848	0	-0.5673	0	0
91	296.82	31	Unknown	Unknown	Unknown	Unknown	Unknown	Unknown	Unknown	-0.697	-0.6474	0	0	0	0
92	280.322	235.5	Unknown	Unknown	Unknown	Unknown	Unknown	Unknown	Unknown	0	0	0	-0.6679	-0.6276	0
93	428.984	43.3	Unknown	Unknown	Unknown	Unknown	Unknown	Unknown	Unknown	0.6122	0.6095	0	0	0	0
94	982.333	50.2	Unknown	Unknown	Unknown	Unknown	Unknown	Unknown	Unknown	0.5972	0.6064	0	0	0	0
95	620.846	32.2	Unknown	Unknown	Unknown	Unknown	Unknown	Unknown	Unknown	0.6678	0.7178	0	0.725	0	0
96	299.149	141.3	Unknown	Unknown	Unknown	Unknown	Unknown	Unknown	Unknown	-0.6589	-0.5993	0	0	0	0
97	320.231	177.2	Unknown	Unknown	Unknown	Unknown	Unknown	Unknown	Unknown	0	0	0	0	-0.6341	0
98	390.041	64.1	Unknown	Unknown	Unknown	Unknown	Unknown	Unknown	Unknown	0	0	0	0	0.5684	0
99	808.836	29.3	Unknown	Unknown	Unknown	Unknown	Unknown	Unknown	Unknown	0	0	0	0.5618	0	0
100	610.812	30.2	Unknown	Unknown	Unknown	Unknown	Unknown	Unknown	Unknown	0.6866	0.6732	0	0	0	0
101	311.455	255.4	Unknown	Unknown	Unknown	Unknown	Unknown	Unknown	Unknown	0	0	0	0	-0.5938	0
102	426.322	51.6	Unknown	Unknown	Unknown	Unknown	Unknown	Unknown	Unknown	0.5742	0	0	0	0	0
103	268.96	34.4	Unknown	Unknown	Unknown	Unknown	Unknown	Unknown	Unknown	0	0	0.5687	0	-0.5755	0
104	347.244	219.2	Unknown	Unknown	Unknown	Unknown	Unknown	Unknown	Unknown	0	0	0	0	0.5854	0
105	129.723	205	Unknown	Unknown	Unknown	Unknown	Unknown	Unknown	Unknown	0.6247	0	0	0	0	0
106	164.964	47.2	Unknown	Unknown	Unknown	Unknown	Unknown	Unknown	Unknown	-0.618	-0.6303	0	-0.5686	0	0
107	319.332	180	Unknown	Unknown	Unknown	Unknown	Unknown	Unknown	Unknown	0	0	0	0	-0.6158	0
108	519.641	48.4	Unknown	Unknown	Unknown	Unknown	Unknown	Unknown	Unknown	0.5902	0.6228	0	0.6059	0	0
109	117.113	36.3	Unknown	Unknown	Unknown	Unknown	Unknown	Unknown	Unknown	0.5624	0	0	0	0	0
110	793.457	194.7	Unknown	Unknown	Unknown	Unknown	Unknown	Unknown	Unknown	0	0	0	-0.6795	-0.7641	0
111	241.148	230.3	Unknown	Unknown	Unknown	Unknown	Unknown	Unknown	Unknown	0	0	-0.6733	0	0.5817	-0.6117
112	608.318	186	Unknown	Unknown	Unknown	Unknown	Unknown	Unknown	Unknown	-0.5947	-0.6525	0	-0.6855	0	0
113	129.039	23	Unknown	Unknown	Unknown	Unknown	Unknown	Unknown	Unknown	-0.6018	0	0	0	0	0
114	901.545	228.1	Unknown	Unknown	Unknown	Unknown	Unknown	Unknown	Unknown	0	-0.5632	0	-0.7101	-0.5787	0
115	354.84	44.6	Unknown	Unknown	Unknown	Unknown	Unknown	Unknown	Unknown	0.5916	0	0	0	0	0
116	944.381	282.4	Unknown	Unknown	Unknown	Unknown	Unknown	Unknown	Unknown	-0.5716	0	0	0	0	0
117	978.019	44.3	Unknown	Unknown	Unknown	Unknown	Unknown	Unknown	Unknown	0	0	0	-0.6126	0	0
118	811.499	175.7	Unknown	Unknown	Unknown	Unknown	Unknown	Unknown	Unknown	0	0	0	0.6252	0.5653	0
119	538.663	32.8	Unknown	Unknown	Unknown	Unknown	Unknown	Unknown	Unknown	0	0	0	-0.6048	0	0
120	571.289	166.1	Unknown	Unknown	Unknown	Unknown	Unknown	Unknown	Unknown	-0.6379	-0.7054	0	-0.7517	0	0
121	357.221	181.5	Unknown	Unknown	Unknown	Unknown	Unknown	Unknown	Unknown	0	0	0	-0.6022	0	0
122	505.276	205.6	Unknown	Unknown	Unknown	Unknown	Unknown	Unknown	Unknown	-0.5768	0	0	0	0	0
123	324.262	200.3	Unknown	Unknown	Unknown	Unknown	Unknown	Unknown	Unknown	0	0	0	-0.6631	-0.682	0
124	296.231	177.9	Unknown	Unknown	Unknown	Unknown	Unknown	Unknown	Unknown	0	0	0	-0.6675	0	0
125	326.242	234.9	Unknown	Unknown	Unknown	Unknown	Unknown	Unknown	Unknown	0	0	0	0	-0.6075	0
126	300.202	190.6	Unknown	Unknown	Unknown	Unknown	Unknown	Unknown	Unknown	0	0	0	-0.6507	-0.5609	0
127	596.495	50	Unknown	Unknown	Unknown	Unknown	Unknown	Unknown	Unknown	0.5936	0.5803	0	0	0	0
128	282.338	255.9	Unknown	Unknown	Unknown	Unknown	Unknown	Unknown	Unknown	0	0	0	0	-0.6528	0
129	420.45	48.2	Unknown	Unknown	Unknown	Unknown	Unknown	Unknown	Unknown	0	0	0	0.5677	0	0
130	344.231	176.7	Unknown	Unknown	Unknown	Unknown	Unknown	Unknown	Unknown	0	0	0	0	-0.6219	0
131	208.976	43.1	Unknown	Unknown	Unknown	Unknown	Unknown	Unknown	Unknown	-0.5798	-0.6441	0	-0.6923	0	0
132	337.184	164.3	Unknown	Unknown	Unknown	Unknown	Unknown	Unknown	Unknown	-0.5748	0	0	0	0	0
133	348.262	200.6	Unknown	Unknown	Unknown	Unknown	Unknown	Unknown	Unknown	0	0	0	0	-0.6208	0
134	433.14	207	Unknown	Unknown	Unknown	Unknown	Unknown	Unknown	Unknown	0	0	-0.6362	0	0	-0.5784
135	460.282	202.1	Unknown	Unknown	Unknown	Unknown	Unknown	Unknown	Unknown	-0.6246	-0.6176	0	0	0	0
136	281.24	239.7	Unknown	Unknown	Unknown	Unknown	Unknown	Unknown	Unknown	0	0	0	0	-0.5825	0
137	387.215	180.4	Unknown	Unknown	Unknown	Unknown	Unknown	Unknown	Unknown	0	0	0	0	-0.6777	0
138	350.057	35.4	Unknown	Unknown	Unknown	Unknown	Unknown	Unknown	Unknown	0	0	0	0.5948	0	0
139	475.931	42.5	Unknown	Unknown	Unknown	Unknown	Unknown	Unknown	Unknown	0	0	0	0.6909	0	0
140	724.874	29.1	Unknown	Unknown	Unknown	Unknown	Unknown	Unknown	Unknown	0.5712	0.6044	0	0.5911	0	0
141	516.977	49.9	Unknown	Unknown	Unknown	Unknown	Unknown	Unknown	Unknown	0.5978	0	0	0	0	0
142	616.681	32.3	Unknown	Unknown	Unknown	Unknown	Unknown	Unknown	Unknown	-0.5613	0	0	0	0	0
143	300.877	33.2	Unknown	Unknown	Unknown	Unknown	Unknown	Unknown	Unknown	0	0	0	-0.7003	-0.7332	0
144	348.997	29.7	Unknown	Unknown	Unknown	Unknown	Unknown	Unknown	Unknown	0	0	0	0	0.6412	0
145	250.834	45.7	Unknown	Unknown	Unknown	Unknown	Unknown	Unknown	Unknown	0	-0.5663	0	-0.589	0	0
146	245.947	21.1	Unknown	Unknown	Unknown	Unknown	Unknown	Unknown	Unknown	0.5904	0.6231	0	0.6064	0	0
147	902.552	228.8	Unknown	Unknown	Unknown	Unknown	Unknown	Unknown	Unknown	0	0	0	-0.6109	-0.5654	0
148	545.269	175.2	Unknown	Unknown	Unknown	Unknown	Unknown	Unknown	Unknown	-0.7064	-0.7343	0	-0.6917	0	0
149	222.989	27.7	Unknown	Unknown	Unknown	Unknown	Unknown	Unknown	Unknown	0	0	0	0.6279	0	0
150	278.22	220.5	Unknown	Unknown	Unknown	Unknown	Unknown	Unknown	Unknown	0	0	0	-0.6703	-0.7055	0
151	284.258	256.3	Unknown	Unknown	Unknown	Unknown	Unknown	Unknown	Unknown	0	0	0	0	-0.7312	0
152	361.236	232.5	Unknown	Unknown	Unknown	Unknown	Unknown	Unknown	Unknown	0	0	0	-0.5933	-0.6401	0
153	365.45	46.1	Unknown	Unknown	Unknown	Unknown	Unknown	Unknown	Unknown	0.5721	0.5692	0	0	0	0
154	236.866	41.2	Unknown	Unknown	Unknown	Unknown	Unknown	Unknown	Unknown	-0.659	-0.5976	0	0	0	0
155	634.862	32.2	Unknown	Unknown	Unknown	Unknown	Unknown	Unknown	Unknown	0.6796	0.6925	0	0.6232	0	0
156	356.288	287.9	Unknown	Unknown	Unknown	Unknown	Unknown	Unknown	Unknown	0	0	0	-0.645	-0.689	0
157	524.941	37.5	Unknown	Unknown	Unknown	Unknown	Unknown	Unknown	Unknown	0.6265	0.6312	0	0	0	0
158	238.914	35.4	Unknown	Unknown	Unknown	Unknown	Unknown	Unknown	Unknown	0.7147	0.7721	0	0.7874	0	0
159	479.297	219.7	Unknown	Unknown	Unknown	Unknown	Unknown	Unknown	Unknown	0	0	0	-0.6074	0	0
160	383.03	31.2	Unknown	Unknown	Unknown	Unknown	Unknown	Unknown	Unknown	0.649	0.7063	0	0.7308	0	0
161	533.19	255.4	Unknown	Unknown	Unknown	Unknown	Unknown	Unknown	Unknown	0.6202	0.5974	0	0	0	0
162	632.655	35.4	Unknown	Unknown	Unknown	Unknown	Unknown	Unknown	Unknown	0	0	-0.5717	0	0	0
163	377.371	256.1	Unknown	Unknown	Unknown	Unknown	Unknown	Unknown	Unknown	0	0	0	0	-0.6115	0
164	268.895	42.3	Unknown	Unknown	Unknown	Unknown	Unknown	Unknown	Unknown	-0.5975	-0.6179	0	-0.5754	0	0
165	234.922	32.6	Unknown	Unknown	Unknown	Unknown	Unknown	Unknown	Unknown	0.6049	0.6498	0	0.6555	0	0
166	332.267	253	Unknown	Unknown	Unknown	Unknown	Unknown	Unknown	Unknown	0	0	0	0	-0.5804	0
167	350.24	247.7	Unknown	Unknown	Unknown	Unknown	Unknown	Unknown	Unknown	0	0	0	0	-0.6461	0
168	322.246	190.5	Unknown	Unknown	Unknown	Unknown	Unknown	Unknown	Unknown	0	0	0	0	-0.6662	0
169	282.165	253.6	Unknown	Unknown	Unknown	Unknown	Unknown	Unknown	Unknown	0	0	0	0	-0.5845	0
170	658.663	38.8	Unknown	Unknown	Unknown	Unknown	Unknown	Unknown	Unknown	0	-0.5868	0	-0.5995	0	0
171	600.325	180.7	Unknown	Unknown	Unknown	Unknown	Unknown	Unknown	Unknown	-0.5758	-0.6167	0	-0.6183	0	0
172	526.894	29.6	Unknown	Unknown	Unknown	Unknown	Unknown	Unknown	Unknown	0	0	0	-0.6416	-0.5705	0
173	350.765	33.3	Unknown	Unknown	Unknown	Unknown	Unknown	Unknown	Unknown	-0.5683	-0.5713	0	0	0	0
174	472.346	203.7	Unknown	Unknown	Unknown	Unknown	Unknown	Unknown	Unknown	0	0	0	0	0.6372	0
The above table was generated using xMWAS comparing the metabolic profile of the platelet donors to their bioenergetics profile. R-values are presented for Basal, AL, PL, Maximal, RC, and NM. Positive values represent a positive correlation, negative values represent a negative correlation and “0” represents no correlation with any metabolite. Unknown refers to un-annotated features that were not…
